# Supplementary material for: Food Security and Malnutrition Status in Patients with Cancer: An Australian Cross-Sectional Survey
Source: Nutrients. 2026 May 18;18(10):1599. doi: 10.3390/nu18101599 (PMC13209256; doi:10.3390/nu18101599)
Supplement: Supplementary file 1 [file nutrients-18-01599-s001.zip]

Archive with 1 entries (1 files):
- nutrients-4285606-supplementary.pdf
